# Supplementary material for: Date-Leaf Carbon Particles for Green Enhanced Oil Recovery
Source: Nanomaterials (Basel). 2022 Apr 7;12(8):1245. doi: 10.3390/nano12081245 (PMC9029107; doi:10.3390/nano12081245)
Supplement: Supplementary file 1 [file nanomaterials-12-01245-s001.zip]

Archive with 1 entries (1 files):
- nanomaterials-1573754-supplementary.pdf
